# Supplementary material for: Noble Metal-Enhanced Chemically Sensitized Bi2WO6 for Point-of-Care Detection of Listeria monocytogenes in Ready-to-Eat Foods
Source: Foods. 2026 Jan 13;15(2):293. doi: 10.3390/foods15020293 (PMC12840556; doi:10.3390/foods15020293)
Supplement: Supplementary file 1 [file foods-15-00293-s001.zip]

Archive with 1 entries (1 files):
- foods-4056706-supplementary.pdf
